# Supplementary material for: Water Quality Monitoring with the Multiplexed Assay MitoOxTox for Mitochondrial Toxicity, Oxidative Stress Response, and Cytotoxicity in AREc32 Cells
Source: Environ Sci Technol. 2024 Mar 19;58(13):5716–26. doi: 10.1021/acs.est.3c09844 (PMC10993414; doi:10.1021/acs.est.3c09844)
Supplement: Supplementary file 2 — es3c09844_si_002.xlsx [file es3c09844_si_002.xlsx]

## Sheet: Table S1
Table S1. Chemical identifiers, physicochemical properties, and mode of action of tested chemicals.
DTXSID	CASRN	Chemical name	MW (g/mol)	log Kow [L/L]	Reference	pKa (Acid)	pKa (Base)	Neutral form (pH = 7.40)	Negative form (pH = 7.40)	Positive form (pH = 7.40)	Zwitterionic form (pH = 7.40)	Reference	log Dlipw (pH 7.4)	Source	Mode of action
DTXSID9043857	2086-83-1	Berberine	336.366	2.08	EPISUITE			0	0	1	0	ACD pKa/GALAS	1.2208	Kow QSAR (∆mw = 1)	Complex I inhibitor
DTXSID10200231	522-17-8	Deguelin	394.423	4.14	EPISUITE			1	0	0	0	ACD pKa/GALAS	4.3014	Kow QSAR	Complex I inhibitor
DTXSID4040476	120928-09-8	Fenazaquin	306.409	5.51	experimental, PhysPropNCCT		3.1	1	0	0	0	ACD pKa/GALAS	5.6851	Kow QSAR	Complex I inhibitor
DTXSID7032557	134098-61-6	Fenpyroximate	421.497	5.57	EPISUITE		1.9	1	0	0	0	ACD pKa/GALAS	5.7457	Kow QSAR	Complex I inhibitor
DTXSID5032573	96489-71-3	Pyridaben	364.93	6.37	experimental, PhysPropNCCT			1	0	0	0	ACD pKa/GALAS	6.5537	Kow QSAR	Complex I inhibitor
DTXSID9057925	105779-78-0	Pyrimidifen	377.91	5.9	EPISUITE		7.8	0.27	0	0.73	0	ACD pKa/GALAS	5.61429	Kow QSAR (∆mw = 1)	Complex I inhibitor
DTXSID6021248	83-79-4	Rotenone	394.423	4.1	experimental, PhysPropNCCT			1	0	0	0	ACD pKa/GALAS	4.22	LSERD	Complex I inhibitor
DTXSID0034223	119168-77-3	Tebufenpyrad	333.86	4.61	experimental, PhysPropNCCT	13.4	-0.7	1	0	0	0	ACD pKa/GALAS	4.7761	Kow QSAR	Complex I inhibitor
DTXSID6034392	188425-85-6	Boscalid	343.21	2.96	experimental, PhysPropNCCT	13.3	-0.8	1	0	0	0	ACD pKa/GALAS	3.1096	Kow QSAR	Complex II inhibitor
DTXSID0023951	5234-68-4	Carboxin	235.3	2.14	experimental, PhysPropNCCT	15.1	-0.4	1	0	0	0	ACD pKa/GALAS	2.2814	Kow QSAR	Complex II inhibitor
DTXSID8024109	66332-96-5	Flutolanil	323.315	3.7	experimental, PhysPropNCCT	12.6	-0.7	1	0	0	0	ACD pKa/GALAS	3.857	Kow QSAR	Complex II inhibitor
DTXSID1037565	55814-41-0	Mepronil	269.344	3.66	experimental, PhysPropNCCT	14.7	1	1	0	0	0	ACD pKa/GALAS	3.8166	Kow QSAR	Complex II inhibitor
DTXSID6057954	130000-40-7	Thifluzamide	528.06	5.74	EPISUITE	10.1	-0.8, 3.8	1	0	0	0	ACD pKa/GALAS	5.9174	Kow QSAR	Complex II inhibitor
DTXSID9032325	1397-94-0	Antimycin A	532	4.15	ACD/logP via chemspider		7.4	0.51	0.49	0	0	ACD pKa/GALAS	4.05891	Kow QSAR (∆mw = 1)	Complex III inhibitor
DTXSID0032520	131860-33-8	Azoxystrobin	403.394	2.5	experimental, PhysPropNCCT		0.64	1	0	0	0	ACD pKa/GALAS	2.03	LSERD	Complex III inhibitor
DTXSID9034492	120116-88-3	Cyazofamid	324.78	2.87	EPISUITE			1	0	0	0	ACD pKa/GALAS	3.0187	Kow QSAR	Complex III inhibitor
DTXSID3057981	149961-52-4	Dimoxystrobin	326.396	4.84	EPISUITE	13.1		1	0	0	0	ACD pKa/GALAS	5.0084	Kow QSAR	Complex III inhibitor
DTXSID2034590	161326-34-7	Fenamidone	311.4	3.45	EPISUITE		7.77	0.3	0	0.7	0	ACD pKa/GALAS	3.1727	Kow QSAR (∆mw = 1)	Complex III inhibitor
DTXSID2034625	361377-29-9	Fluoxastrobin	458.83	4	EPISUITE		-0.97	1	0	0	0	ACD pKa/GALAS	4.16	Kow QSAR	Complex III inhibitor
DTXSID6023868	67485-29-4	Hydramethylnon	494.485	4.38	OPERA		9.3	0.01	0	0.99	0	ACD pKa/GALAS	3.58123	Kow QSAR (∆mw = 1)	Complex III inhibitor
DTXSID9047542	117428-22-5	Picoxystrobin	367.324	3.56	PP-LFER		-1.14	1	0	0	0	ACD pKa/GALAS	2.91	LSERD	Complex III inhibitor
DTXSID7032638	175013-18-0	Pyraclostrobin	387.82	3.99	experimental, PhysPropNCCT		0.75	1	0	0	0	ACD pKa/GALAS	4.1499	Kow QSAR	Complex III inhibitor
DTXSID4032580	141517-21-7	Trifloxystrobin	408.377	4.5	experimental, PhysPropNCCT			1	0	0	0	ACD pKa/GALAS	4.79	LSERD	Complex III inhibitor
DTXSID80891317	579-13-5	Oligomycin A	791.076	5.527	ACD/Labs Consensus	12.9, 14.3, 15.0, 15.6		1	0	0	0	ACD pKa/GALAS	5.70227	Kow QSAR	Complex V inhibitor
DTXSID3022162	1689-84-5	Bromoxynil	276.915	2.82	LSERD	4.21		0	1	0	0	Cessna et al. 1978	2.10286	experimental, Escher et al. 2001	Multiple
DTXSID3027403	1461-22-9	Tributyltin chloride	325.51	4.1	experimental, Arnold et al. 1997			1	0	0	0	ACD pKa/GALAS	3.33018	experimental, Hunziker and Escher 2001	Multiple
DTXSID0020523	51-28-5	2,4-Dinitrophenol	184.107	1.67	experimental, PhysPropNCCT	3.9		0	1	0	0	Schwarzenbach et al. 1988	1.90062	experimental, Escher et al. 2000	Uncoupler
DTXSID1022053	534-52-1	4,6-Dinitro-o-cresol	198.134	2.13	experimental, PhysPropNCCT	4.2		0	1	0	0	ACD pKa/GALAS	2.35	experimental, Escher et al. 2000	Uncoupler
DTXSID7040990	555-60-2	Carbonyl cyanide 3-chlorophenyl-hydrazone	204.62	3.38	experimental, PhysPropNCCT			1	0	0	0	ACD pKa/GALAS	3.83	LSERD	Uncoupler
DTXSID40190494	370-86-5	Carbonyl cyanide 4-(trifluoromethoxy)phenylhydrazone	254.172	3.68	experimental, PhysPropNCCT			1	0	0	0	ACD pKa/GALAS	3.62	LSERD	Uncoupler
DTXSID3020207	88-85-7	Dinoseb	240.215	3.56	experimental, PhysPropNCCT	4.62		0	1	0	0	Cessna et al. 1978	3.35221	experimental, Hunziker and Escher 2001	Uncoupler
DTXSID6020690	70-30-4	Hexachlorophene	406.89	7.54	experimental, PhysPropNCCT	5.9, 7.5		0.02	0.98	0	0	ACD pKa/GALAS	6.80728	Kow QSAR (∆mw = 1)	Uncoupler
DTXSID7021106	87-86-5	Pentachlorophenol	266.32	5.12	experimental, PhysPropNCCT	4.5		0	1	0	0	ACD pKa/GALAS	4.25	experimental, Escher et al. 2000	Uncoupler
DTXSID1024097	111-76-2	2-Butoxyethanol	118.176	0.83	Vaes et al. 1997b	14.95		1	0	0	0	ACD pKa/GALAS	0.595	experimental, Vaes et al. 1997	Baseline toxicants
DTXSID4021717	59-50-7	4-Chloro-3-methylphenol	142.58	3.1	Vaes et al. 1997b	9.6		0.99	0.01	0	0	ACD pKa/GALAS	3.34	experimental, Vaes et al. 1997	Baseline toxicants
DTXSID9044164	14938-35-3	4-Pentylphenol	164.248	4.24	experimental, Vaes et al. 1997b	10		1	0	0	0	ACD pKa/GALAS	4.31	Vaes et al. 1997	Baseline toxicants
References
Arnold CG, Weidenhaupt A, David MM, Müller SR, Haderlein SB, Schwarzenbach RP. 1997. Aqueous Speciation and 1-Octanol−Water Partitioning of Tributyl- and Triphenyltin: Effect of pH and Ion Composition. Environ Sci Technol 31:2596-2602. DOI: 10.1021/es970009+.
Cessna AJ, Grover R. 1978. Spectrophotometric determination of dissociation constants of selected acidic herbicides. J Agric Food Chem 26:289-292. DOI: 10.1021/jf60215a024.
Escher BI, Baumer A, Bittermann K, Henneberger L, König M, Kühnert C, Klüver N. 2017. General baseline toxicity QSAR for non-polar, polar and ionisable chemicals and their mixtures in the bioluminescence inhibition assay with Alliivibrio fischeri. Environ Sci Process Impact 19:414-428. DOI: DOI: 10.1039/c6em00692b.
Escher BI, Schwarzenbach RP, Westall JC. 2000. Evaluation of liposome-water partitioning of organic acids and bases. 1. Development of a sorption model. Environ Sci Technol 34:3954-3961. DOI: 10.1021/es0010709.
Hunziker RW, Escher BI, Schwarzenbach RP. 2001. pH dependence of the partitioning of triphenyltin and tributyltin between phosphatidylcholine liposomes and water. Environ Sci Technol 35:3899-3904. DOI: 10.1021/es010043v.
LSERD: Ulrich, N., Endo, S., Brown, T.N., Watanabe, N., Bronner, G., Abraham, M.H., Goss, K.-U., UFZ-LSER database v 3.2.1 [Internet], Leipzig, Germany, Helmholtz Centre for Environmental Research-UFZ. 2017 [accessed on 05.02.2021]. Available from http://www.ufz.de/lserd
Schwarzenbach RP, Stierli R, Folsom BR, Zeyer J. 1988. Compound properties relevant for assessing the environmental partitioning of nitrophenols. Environ Sci Technol 22:83-92. DOI: 10.1021/es00166a009.
Vaes WHJ, Ramos EU, Hamwijk C, vanHolsteijn I, Blaauboer BJ, Seinen W, Verhaar HJM, Hermens JLM. 1997. Solid phase microextraction as a tool to determine membrane/water partition coefficients and bioavailable concentrations in in vitro systems. Chem Res Toxicol 10:1067-1072. DOI: 10.1021/tx970109t.
Predictions
Preference was given to experimental values, followed by LSERD predictions. The Kow EpiSuite was prefered over ACD over OPERA predictions.

## Sheet: Table S2
Table S2. Effect concentrations of single chemicals for cytotoxicity, MMP disruption, and oxidative stress response in AREc32 cells using Corning plates (black wall plates for fluorescence measurement; white wall plates for luminescence measurement).
			Cytotoxicity Incucyte			Cytotoxicity ImageExpress			MMP inhibition			Oxidative stress response
Molecular initiating event (MIE)	Chemical name	Baseline toxicity IC10,baseline (M)	log(IC10 (M))	Standard error log(IC10 (M))	IC10 (M)	log(IC10 (M))	Standard error log(IC10 (M))	IC10 (M)	MMP inhibition log(EC10 (M)	Standard error log(EC10 (M))	MMP inhibition EC10 (M)	ECIR1.5 (M)	Standard error ECIR1.5 (M)	SRcytotoxicity	SRbaseline	TR
Complex I inhibition	Berberine	0.00385054	-4.19751	0.00828788	6.34585e-05	-4.14042	0.00579228	7.2373e-05	-7.86997	0.0411246	1.34905e-08	> 1.35E-04		5364.75	285426	53.2041
	Deguelin	8.65634e-05	-4.75281	0.00296941	1.7668e-05	-4.54002	no error calculation possible	2.88387e-05	-7.88531	0.07404	1.30224e-08	> 4.08E-05		2214.55	6647.29	3.00165
	Fenazaquin	3.5614e-05	-4.00013	0.001997	9.99711e-05	-3.95874	0.00252004	0.000109967	-7.92984	0.0404818	1.17532e-08	> 3.14E-04		9356.3	3030.15	0.323862
	Fenpyroximate	3.45078e-05	-4.40819	0.00626117	3.90668e-05	-4.42869	0.00329996	3.72662e-05	-9.16107	0.0810362	6.90129e-10	> 1.58E-04		53998.9	50002	0.925981
	Pyridaben	2.376e-05	-4.28879	0.0101848	5.14292e-05	no cytotoxicity		> 1.61E-04	-8.56391	0.030354	2.72951e-09	> 1.61E-04		NA	8704.84	NA
	Pyrimidifen	3.69769e-05	-4.25692	0.0101048	5.53453e-05	-4.25077	0.00153106	5.61351e-05	-8.56658	no error calculation possible	2.71282e-09	> 1.36E-04		20692.5	13630.4	0.658713
	Rotenone	9.22651e-05	-6.67429	no error calculation possible	2.11694e-07	-6.61622	0.00358069	2.41982e-07	-8.27457	0.0386975	5.31404e-09	> 6.57E-07		45.5364	17362.5	381.288
	Tebufenpyrad	6.13501e-05	-3.80495	no error calculation possible	0.000156694	-3.71692	0.00380537	0.0001919	-8.24191	no error calculation possible	5.72912e-09	> 2.14E-04		33495.6	10708.5	0.319697
Complex II inhibition	Boscalid	0.000259196	no cytotoxicity		> 8.32E-05	no cytotoxicity		> 8.32E-05	no Effect		> 8.32E-05	> 8.32E-05		NA	NA	NA
	Carboxin	0.000711499	-2.96782	0.264064	0.00107691	no cytotoxicity		> 4.29E-04	-3.819	0.0162444	0.000151705	0.000139713	4.75123e-06	NA	4.69	NA
	Flutolanil	0.000124908	-3.97441	no error calculation possible	0.00010607	-3.86015	no error calculation possible	0.000137991	-4.59807	0.0070279	2.52307e-05	> 2.26E-04		5.46917	4.95063	0.905188
	Mepronil	0.000129443	-4.23171	0.0352397	5.86532e-05	-4.13708	no error calculation possible	7.29315e-05	-4.50573	0.00994127	3.12083e-05	> 1.53E-04		2.33692	4.1477	1.77486
	Thifluzamide	3.16471e-05	-4.94552	0.0161963	1.13366e-05	-4.63142	0.00161268	2.33658e-05	-5.53446	0.00553645	2.92107e-06	> 3.16E-05		7.99905	10.8341	1.35442
Complex III inhibition	Antimycin A	0.000105139	-4.44544	0.00735393	3.58562e-05	-4.36251	0.00603435	4.34002e-05	-9.12209	0.0386447	7.54933e-10	> 1.29E-04		57488.8	139269	2.42255
	Azoxystrobin	0.00101574	no cytotoxicity		> 1.05E-04	no cytotoxicity		> 1.05E-04	-4.79958	0.00312707	1.58643e-05	> 1.05E-04		NA	64.0267	NA
	Cyazofamid	0.00028637	no cytotoxicity		> 5.41E-05	no cytotoxicity		> 5.41E-05	-4.43563	no error calculation possible	3.66747e-05	> 5.41E-05		NA	7.80839	NA
	Dimoxystrobin	5.26747e-05	-3.88887	no error calculation possible	0.000129162	-3.84748	0.00370229	0.000142074	-6.35795	0.0504375	4.38585e-07	> 2.06E-04		323.937	120.101	0.370755
	Fenamidone	0.000242222	-3.92694	no error calculation possible	0.00011832	-3.9047	0.0187761	0.000124538	-4.8831	0.00772756	1.30888e-05	> 2.39E-04		9.51482	18.506	1.94496
	Fluoxastrobin	9.6798e-05	-4.28333	0.00290962	5.20802e-05	no cytotoxicity		> 1.53E-04	-5.21804	0.00676771	6.05284e-06	> 1.53E-04		NA	15.9922	NA
	Hydramethylnon	0.000160656	-6.05672	0.0110831	8.77568e-07	-5.95541	15.4279	1.10812e-06	-5.36787	0.0028378	4.28677e-06	> 4.04E-05		0.258497	37.4771	144.981
	Picoxystrobin	0.000323728	-4.10973	0.0072258	7.76739e-05	-4.09632	0.00450717	8.01089e-05	-5.8712	0.0221357	1.34525e-06	> 1.39E-04		59.5493	240.645	4.0411
	Pyraclostrobin	9.75905e-05	-4.08394	0.0284878	8.24251e-05	-4.21166	no error calculation possible	6.14245e-05	-6.68154	0.0232117	2.08191e-07	> 1.03E-04		295.039	468.754	1.58879
	Trifloxystrobin	6.07758e-05	no cytotoxicity		> 1.23E-04	no cytotoxicity		> 1.23E-04	-5.38625	0.00610542	4.10911e-06	> 1.23E-04		NA	14.7905	NA
Complex V inhibition	Oligomycin A	3.52951e-05	-8.80134	0.0238429	1.58001e-09	-8.74145	no error calculation possible	1.81363e-09	-9.62969	0.00349169	2.34588e-10	> 1.27E-05		7.7311	150456	19461.1
Multiple	Bromoxynil	0.000913785	-3.78587	0.0108327	0.000163731	-3.72902	no error calculation possible	0.000186629	-4.65869	0.0030651	2.19438e-05	> 4.52E-04		8.50485	41.642	4.89626
	Tributyltin chloride	0.000205609	-6.35733	0.00325954	4.39212e-07	-6.33835	0.00263922	4.58825e-07	-7.83972	0.00798081	1.44638e-08	> 1.23E-06		31.7224	14215.5	448.12
Uncoupling	2,4-Dinitrophenol (24DNP)	0.00123229	-3.55158	0.00401243	0.000280814	-3.37098	no error calculation possible	0.000425621	-4.91604	0.00523186	1.21328e-05	0.000155931	1.50532e-05	35.0801	101.566	2.89527
	4,6-Dinitro-o-cresol (DNOC)	0.000648408	-4.11709	0.0142019	7.63679e-05	-3.93028	0.0184268	0.000117413	-5.22122	0.00227295	6.00866e-06	> 1.26E-03		19.5407	107.912	5.52245
	Carbonyl cyanide 3-chlorophenyl-hydrazone (CCCP)	0.000127915	-5.89357	0.0151265	1.27771e-06	-5.63651	0.0106539	2.30937e-06	-6.60737	0.00737859	2.4696e-07	> 3.55E-04		9.35119	517.959	55.3896
	Carbonyl cyanide 4-(trifluoromethoxy)phenylhydrazone (FCCP)	0.000154886	-6.08392	0.0166439	8.24283e-07	-5.75636	0.00688955	1.75241e-06	-7.11439	0.00551318	7.68436e-08	> 6.32E-05		22.8049	2015.6	88.3845
	2,4-Dinitro-2-s-butylphenol (Dinoseb)	0.000201064	-4.69695	0.103232	2.00934e-05	-4.56899	no error calculation possible	2.69783e-05	-5.42653	0.0130536	3.74512e-06	> 4.43E-05		7.20358	53.6869	7.45282
	Hexachlorophene	2.1484e-05	-5.26272	0.0493345	5.46113e-06	-4.97255	0.0288621	1.06526e-05	-6.55943	0.00375946	2.75784e-07	> 9.31E-05		38.6265	77.9015	2.01679
	Pentachlorophenol	9.0106e-05	-4.16828	0.000761358	6.78769e-05	-4.1282	0.00145237	7.44382e-05	-4.9498	0.000712368	1.12254e-05	6.90714e-05	1.11791e-06	6.6312	8.02694	1.21048
Baseline toxicity	2-Butoxyethanol	0.0135706	-1.94789	0.0417437	0.0112748	-1.86716	0.00498754	0.013578	-1.97079	0.00942686	0.0106958	> 3.70E-02		1.26947	1.26878	0.999455
	4-Chloro-3-methylphenol	0.000203566	-3.9559	0.0128925	0.000110688	-3.79313	0.00779889	0.000161018	-4.86928	0.00415827	1.3512e-05	> 1.26E-03		11.9166	15.0656	1.26425
	4-Pentylphenol	8.59893e-05	-4.24313	0.0182129	5.71302e-05	-4.05732	0.00514617	8.76351e-05	-5.21069	0.00591187	6.15618e-06	> 3.85E-04		14.2353	13.968	0.98122

## Sheet: Table S3 
Table S3. Effect concentrations of surface water and waste water treatment plant (WWTP) effluent for cytotoxicity and MMP disruption, and oxidative stress response in AREc32 cells.
			Cytotoxicity Incucyte			Cytotoxicity ImageExpress			MMP inhibition			Oxidative stress response
Sample type	Detected concentration of fungicides1	Sample name	log(IC10 (REF))	Standard error log(IC10 (REF))	IC10 (REF)	log(IC10 (REF))	Standard error log(IC10 (REF))	IC10 (REF)	MMP inhibition log(EC10 (REF)	Standard error log(EC10 (REF))	MMP inhibition EC10 (REF)	ECIR1.5 (REF)	Standard error ECIR1.5 (REF)	MMP inhibition SRcytotoxicity	oxidative stress response SRcytotoxicity
Surface water	high	S31_20190608	0.931335	0.00954086	8.53758	1.00479	0.003795	10.1108	1.52464	0.242918	33.4691	1.87661	0.049732	0.302095	5.38782
	high	S57_20190521	0.952856	0.0246396	8.97131	0.822173	0.00278111	6.64007	0.589351	0.00361876	3.88464	1.41524	0.079878	1.70931	4.69183
	high	S57_20190527	no cytotoxicity		>100	no cytotoxicity		>100	no effect			8.69921	0.28921
	high	S76_20190511	1.44451	0.0100722	27.8299	1.57851	0.00297343	37.8887	1.864	0.0126789	73.1144	4.6188	0.159312	0.518211	8.20315
	high	S81_20190520	1.8287	0.00546092	67.4069	1.60632	0.00565598	40.3938	1.35008	0.0131996	22.3916	5.37632	0.243301	1.80398	7.51329
	high	S83_20190520	1.55448	0.0159536	35.849	1.53982	0.0143978	34.6597	1.64311	0.00405204	43.9654	3.50101	0.0505611	0.788339	9.89992
	high	S83_20190611	no cytotoxicity		>100	no cytotoxicity		>100	no effect			9.84004	0.349597
	high	S92_20190509	1.40897	0.00604895	25.6431	1.44258	0.00352099	27.7063	no effect			15.7759	0.469025		1.75625
	high	S92_20190611	0.478839	0.0109192	3.01189	0.535539	0.00563107	3.43193	1.57149	0.0201642	37.2811	>100		0.0920555
	high	S95_20190611	1.33482	0.00445652	21.6185	1.38476	0.00415069	24.2528	no effect			4.58804	0.103433		5.28608
	low	S10_20190616	0.684147	0.00523401	4.83222	0.671217	0.00278769	4.69048	1.73271	0.0220634	54.0391	3.1919	0.047825	0.0867979	1.46949
	low	S101_20190520	1.63943	0.0128479	43.5945	1.71819	0.0184936	52.2624	no effect			9.40158	0.276598		5.5589
	low	S22_20190504	1.69448	0.00344328	49.4862	1.7249	no error calculation possible	53.0762	no effect			10.2161	0.0981718		5.19533
	low	S30_20190612	0.626012	0.0027817	4.22681	0.625295	0.00239821	4.21983	no effect			6.95118	0.197891		0.607067
	low	S43_20190426	1.71351	0.00555407	51.7026	1.74141	0.00732535	55.1327	1.74519	0.00957466	55.6149	4.37603	0.0941281	0.991329	12.5988
	low	S7_20190518	1.22414	0.00330514	16.7549	1.20154	0.00302863	15.9053	1.81224	0.022521	64.8997	6.78511	0.104098	0.245075	2.34414
	low	S74_20190606	1.66711	0.0162018	46.4628	1.63232	0.0122302	42.8862	no effect			10.7103	0.400116		4.0042
	low	S79_20190516	1.75666	0.018392	57.1026	1.68457	0.00555185	48.369	no effect			12.5971	0.202254		3.8397
	low	S98_20190511	1.12512	0.0130696	13.339	1.21649	0.009045	16.4625	1.08843	0.00617001	12.2584	2.93704	0.0777086	1.34295	5.60513
	low	S98_20190528	no cytotoxicity		>100	1.8009	0.0155977	63.2262	no effect			9.14446	0.188534		6.91415
WWTP effluent	high	EU001	0.978025	0.00833729	9.50659	1.10388	0.00819675	12.7021	1.44394	0.00793109	27.7935	4.39414	0.162625	0.457019	2.8907
	high	EU003	1.5786	0.0144205	37.8966	1.74928	0.00942088	56.1408	1.72759	no error calculation possible	53.4058	7.79989	0.385445	1.05121	7.19764
	high	EU018	1.59706	0.00741831	39.5423	1.64724	0.00564759	44.385	1.25934	0.00963744	18.1695	2.04619	0.0393482	2.44283	21.6915
	high	EU102	1.22366	0.0234821	16.7362	1.18706	0.0151422	15.3837	1.68146	0.0113686	48.0243	8.623	0.0885301	0.320333	1.78404
	high	EU120	1.69617	0.0123884	49.6783	1.71319	0.0121215	51.6644	1.61784	0.00810667	41.4805	3.86241	0.163327	1.24551	13.3762
	high	EU121	1.85014	0.0120399	70.8176	1.87763	0.00464086	75.4451	1.82598	0.00931904	66.986	2.62777	0.0489958	1.12628	28.7107
	high	EU122	1.89425	0.0111015	78.3878	no cytotoxicity		>100	1.39552	0.0125068	24.8609	5.8146	0.198187
	high	EU123	no cytotoxicity		>100	1.86884	no error calculation possible	73.9336	1.46584	0.0496616	29.2308	7.34434	0.127295	2.52931	10.0667
	high	EU129	no cytotoxicity		>100	no cytotoxicity		>100	1.43384	0.0254046	27.1544	8.79183	0.285228
	high	EU131	1.80955	no error calculation possible	64.4979	1.77123	0.0107028	59.0508	1.33308	0.00682197	21.532	4.90602	0.0961117	2.74246	12.0364
	low	EU009	1.74779	0.00925952	55.9491	1.84256	0.00268238	69.5927	1.61545	0.00354152	41.2522	7.43398	0.232482	1.687	9.36144
	low	EU011	1.78703	0.0246755	61.2394	1.72145	0.00795145	52.6563	1.64625	0.0110696	44.2848	3.80107	0.046576	1.18904	13.853
	low	EU017	1.77315	0.0339951	59.3128	1.81317	0.0296103	65.0383	1.45823	0.0103725	28.7232	4.86299	0.0959004	2.26431	13.3741
	low	EU019	1.36721	0.042411	23.2924	1.38219	0.132849	24.1093	no effect			>38
	low	EU022	1.47241	0.0113085	29.6762	1.4921	0.013123	31.0527	1.33967	0.00517093	21.8612	3.24599	0.0856348	1.42045	9.56648
	low	EU023	1.74295	0.0054112	55.3284	1.69161	0.00305719	49.1595	1.57889	0.00728247	37.9215	3.58848	0.0637198	1.29635	13.6993
	low	EU032	no cytotoxicity		>100	no cytotoxicity		>100	no effect			17.5735	0.27803
	low	EU124	no cytotoxicity		>100	no cytotoxicity		>100	no effect			>100
	low	EU128	no cytotoxicity		>100	no cytotoxicity		>100	1.62107	0.00500629	41.7896	12.5828	0.208153
	low	EU130	no cytotoxicity		>100	no cytotoxicity		>100	1.66751	0.00862609	46.5063	67.8144	4.44178
1Detected concentration of fungicides were from Lee, J.; Schlichting, R.; König, M.; Scholz, S.; Krauss, M.; Escher, B. I. Monitoring mixture effects of neurotoxicants in surface water and wastewater treatment plant effluents with neurite outgrowth inhibition in SH-SY5Y cells. Environ. AU 2022, 523-535. DOI: 10.1021/acsenvironau.2c00026
The sum of concentration for fungicides (azoxystrobin, boscalid, dimoxystrobin, fluoxastrobin, picoxystrobin, pyraclostrobin, trifloxystrobin) were considered for selection.

## Sheet: Table S4
Table S4. Iceberg modelling for MMP disruption of surface water and waste water treatment plant (WWTP) effluent
						24DNP-EQchem of the individual detected chemicals (ng24DNP/L)
Sample type	Detected concentration of fungicides	Sample name	24DNP-EQchem (ng24DNP/L)	24DNP-EQbio (ng24DNP/L)	% effect explained	2,4-Dinitrophenol	Dinoseb	Bromoxynil	Azoxystrobin	Dimoxystrobin	Fluoxastrobin	Picoxystrobin	Pyraclostrobin	Trifloxystrobin
Surface water	high	S31_20190608	2159.12	180163	0.0119842	2049	0	19.1151	39.093	0	0	0	0	51.9144
	high	S57_20190521	1342.99	274334	0.00489544	1300	0	1.10279	41.8853	0	0	0	0	0
	high	S57_20190527	595.267			538	0	0	50.6114	0	0	0	0	6.65569
	high	S76_20190511	2784.32	48077.6	0.0579129	2775	0	0	0	0	0	0	0	9.31796
	high	S81_20190520	831.028	45096	0.018428	823	0	0	8.02802	0	0	0	0	0
	high	S83_20190520	1032.91	52556.7	0.0196532	598	0	0	434.909	0	0	0	0	0
	high	S83_20190611	885.354			0	0	837.019	33.8573	0	14.4775	0	0	0
	high	S92_20190509	382.456	65746.8	0.0058171	202	0	0	180.456	0	0	0	0	0
	high	S92_20190611	904.587	530780	0.00170426	441	0	17.6447	444.334	0	1.60861	0	0	0
	high	S95_20190611	804.168	75109	0.0107067	756	0	0	48.1681	0	0	0	0	0
	low	S10_20190616		388361		0	0	0	0	0	0	0	0	0
	low	S101_20190520	61	34854.9	0.00175011	61	0	0	0	0	0	0	0	0
	low	S22_20190504	392	34320.5	0.0114218	392	0	0	0	0	0	0	0	0
	low	S30_20190612	130	431676	0.000301152	130	0	0	0	0	0	0	0	0
	low	S43_20190426	1087	33040.3	0.0328992	1087	0	0	0	0	0	0	0	0
	low	S7_20190518	1087	114528	0.00949112	1087	0	0	0	0	0	0	0	0
	low	S74_20190606		42475.1		0	0	0	0	0	0	0	0	0
	low	S79_20190516	148	37660.5	0.00392985	148	0	0	0	0	0	0	0	0
	low	S98_20190511	404	110652	0.0036511	404	0	0	0	0	0	0	0	0
	low	S98_20190528	157	28810.9	0.00544934	157	0	0	0	0	0	0	0	0
WWTP effluent	high	EU001	118.827	65540.5	0.00181303	65.8	7.8968	0	2.81168	18.0123	0	24.3062	0	0
	high	EU003	4.13483	34108.6	0.000121225	0	0	0	4.13483	0	0	0	0	0
	high	EU018	846.177	100256	0.00844016	0	0	0	49.4801	87.4885	84.148	0	625.06	0
	high	EU102	30.3341	37930.8	0.000799723	0	0	0	12.3218	18.0123	0	0	0	0
	high	EU120	1.07506	43914.6	2.44806e-05	0	0	0	1.07506	0	0	0	0	0
	high	EU121	59.5717	27193.7	0.00219064	49.4	0	0	10.1717	0	0	0	0	0
	high	EU122	103.98	73271.8	0.0014191	0	0	0	84.6813	19.2989	0	0	0	0
	high	EU123	153.312	62317.9	0.00246015	122.6	0	0	7.55296	23.1587	0	0	0	0
	high	EU129	20.9588	67083.1	0.00031243	12	0	0	8.9588	0	0	0	0	0
	high	EU131	29.7655	84599.6	0.000351839	0	0	0	5.32015	24.4453	0	0	0	0
	low	EU009	0.441048	44157.6	9.98805e-06	0	0	0	0.441048	0	0	0	0	0
	low	EU011	0.358352	41133.8	8.71187e-06	0	0	0	0.358352	0	0	0	0	0
	low	EU017	0.385917	63419.2	6.08518e-06	0	0	0	0.385917	0	0	0	0	0
	low	EU019				0	0	0	0	0	0	0	0	0
	low	EU022	82.2799	83325.7	0.000987449	0	81.3978	0	0.882097	0	0	0	0	0
	low	EU023	0.551311	48036	1.1477e-05	0	0	0	0.551311	0	0	0	0	0
	low	EU032				0	0	0	0	0	0	0	0	0
	low	EU124				0	0	0	0	0	0	0	0	0
	low	EU128		43589.8		0	0	0	0	0	0	0	0	0
	low	EU130		39168.9		0	0	0	0	0	0	0	0	0
